# Supplementary material for: Valproic acid exposure affects social visual lateralization and asymmetric gene expression in zebrafish larvae
Source: Sci Rep. 2024 Feb 23;14:4474. doi: 10.1038/s41598-024-54356-7 (PMC10891151; doi:10.1038/s41598-024-54356-7)
Supplement: Supplementary file 1 — Supplementary Information. [file 41598_2024_54356_MOESM1_ESM.xlsx]

## Sheet: Mirror
Subject	treatment	dosage	experiment	LVF	RVF	LVF_index
1	CTRL	CTRL	1	70	57	0.551181
2	CTRL	CTRL	1	78	57	0.577778
3	CTRL	CTRL	1	80	52	0.606061
4	CTRL	CTRL	1	67	56	0.544715
5	CTRL	CTRL	1	77	54	0.587786
6	CTRL	CTRL	1	69	51	0.575
7	CTRL	CTRL	1	78	54	0.590909
8	CTRL	CTRL	1	82	64	0.561644
9	CTRL	CTRL	1	82	30	0.732143
10	CTRL	CTRL	1	58	41	0.585859
11	CTRL	CTRL	1	96	42	0.695652
12	CTRL	CTRL	1	103	47	0.686667
13	CTRL	CTRL	1	83	33	0.715517
14	CTRL	CTRL	1	84	63	0.571429
15	CTRL	CTRL	1	84	49	0.631579
16	CTRL	CTRL	1	102	56	0.64557
17	CTRL	CTRL	1	86	58	0.597222
18	CTRL	CTRL	1	76	73	0.510067
19	CTRL	CTRL	1	82	60	0.577465
20	CTRL	CTRL	1	76	56	0.575758
21	CTRL	CTRL	2	79	58	0.576642
22	CTRL	CTRL	2	74	52	0.587302
23	CTRL	CTRL	2	99	50	0.66443
24	CTRL	CTRL	2	70	64	0.522388
25	CTRL	CTRL	2	68	44	0.607143
26	CTRL	CTRL	2	77	65	0.542254
27	CTRL	CTRL	2	83	60	0.58042
28	CTRL	CTRL	2	64	61	0.512
29	CTRL	CTRL	2	74	74	0.5
30	CTRL	CTRL	2	82	55	0.59854
31	CTRL	CTRL	2	85	62	0.578231
32	CTRL	CTRL	2	99	38	0.722628
33	CTRL	CTRL	2	76	55	0.580153
34	CTRL	CTRL	2	108	51	0.679245
35	CTRL	CTRL	2	90	70	0.5625
36	CTRL	CTRL	3	86	64	0.573333
37	CTRL	CTRL	3	78	64	0.549296
38	CTRL	CTRL	3	86	55	0.609929
39	CTRL	CTRL	3	82	60	0.577465
40	VPA	VPA24h	1	62	71	0.466165
41	VPA	VPA24h	1	73	57	0.561538
42	VPA	VPA24h	1	65	60	0.52
43	VPA	VPA24h	1	61	65	0.484127
44	VPA	VPA24h	1	83	51	0.619403
45	VPA	VPA24h	1	52	85	0.379562
46	VPA	VPA24h	1	79	49	0.617188
47	VPA	VPA24h	1	47	58	0.447619
48	VPA	VPA24h	1	83	56	0.597122
49	VPA	VPA24h	1	63	74	0.459854
50	VPA	VPA24h	1	70	79	0.469799
51	VPA	VPA24h	1	79	60	0.568345
52	VPA	VPA24h	1	53	88	0.375887
53	VPA	VPA24h	1	79	61	0.564286
54	VPA	VPA24h	1	59	81	0.421429
55	VPA	VPA24h	1	88	64	0.578947
56	VPA	VPA24h	1	70	70	0.5
57	VPA	VPA24h	1	75	71	0.513699
58	VPA	VPA24h	1	77	58	0.57037
59	VPA	VPA24h	1	72	65	0.525547
60	VPA	VPA24h	1	92	61	0.601307
61	VPA	VPA24h	2	49	60	0.449541
62	VPA	VPA24h	2	48	63	0.432432
63	VPA	VPA24h	2	60	71	0.458015
64	VPA	VPA24h	2	53	73	0.420635
65	VPA	VPA24h	2	65	77	0.457746
66	VPA	VPA24h	2	61	62	0.495935
67	VPA	VPA24h	2	76	56	0.575758
68	VPA	VPA24h	2	87	59	0.59589
69	VPA	VPA24h	2	69	57	0.547619
70	VPA	VPA24h	2	81	53	0.604478
71	VPA	VPA24h	2	60	43	0.582524
72	VPA	VPA24h	2	63	77	0.45
73	VPA	VPA24h	2	60	44	0.576923
74	VPA	VPA24h	2	76	59	0.562963
75	VPA	VPA24h	2	81	67	0.547297
76	VPA	VPA24h	3	59	57	0.508621
77	VPA	VPA24h	3	67	60	0.527559
78	VPA	VPA24h	3	62	69	0.473282
79	VPA	VPA24h	3	62	65	0.488189
80	VPA	VPA24h	3	44	54	0.44898
81	VPA	VPA24h	3	63	74	0.459854
82	VPA	VPA24h	3	62	45	0.579439
83	VPA	VPA24h	3	64	74	0.463768
84	VPA	VPA24h	3	77	60	0.562044
85	VPA	VPA24h	3	70	58	0.546875
86	VPA	VPA48h	1	55	75	0.423077
87	VPA	VPA48h	1	70	56	0.555556
88	VPA	VPA48h	1	79	63	0.556338
89	VPA	VPA48h	1	60	68	0.46875
90	VPA	VPA48h	1	74	47	0.61157
91	VPA	VPA48h	1	65	59	0.524194
92	VPA	VPA48h	1	84	66	0.56
93	VPA	VPA48h	1	68	82	0.453333
94	VPA	VPA48h	1	69	82	0.456954
95	VPA	VPA48h	1	72	79	0.476821
96	VPA	VPA48h	1	89	61	0.593333
97	VPA	VPA48h	1	73	78	0.483444
98	VPA	VPA48h	1	65	86	0.430464
99	VPA	VPA48h	1	80	71	0.529801
100	VPA	VPA48h	1	63	88	0.417219
101	VPA	VPA48h	1	72	79	0.476821
102	VPA	VPA48h	1	76	75	0.503311
103	VPA	VPA48h	1	86	65	0.569536
104	VPA	VPA48h	2	72	56	0.5625
105	VPA	VPA48h	2	57	72	0.44186
106	VPA	VPA48h	2	74	62	0.544118
107	VPA	VPA48h	2	65	49	0.570175
108	VPA	VPA48h	2	83	49	0.628788
109	VPA	VPA48h	2	75	62	0.547445
110	VPA	VPA48h	2	62	73	0.459259
111	VPA	VPA48h	2	69	62	0.526718
112	VPA	VPA48h	2	58	88	0.39726
113	VPA	VPA48h	2	63	60	0.512195
114	VPA	VPA48h	2	47	63	0.427273
115	VPA	VPA48h	2	57	91	0.385135
116	VPA	VPA48h	2	51	79	0.392308
117	VPA	VPA48h	2	53	84	0.386861
118	VPA	VPA48h	3	71	67	0.514493
119	VPA	VPA48h	3	72	76	0.486486
120	VPA	VPA48h	3	81	62	0.566434
121	VPA	VPA48h	3	73	70	0.51049
122	VPA	VPA48h	3	74	78	0.486842
123	VPA	VPA48h	3	74	83	0.471338
124	VPA	VPA48h	3	70	68	0.507246

## Sheet: Social_Preference
Subject	experiment	treatment	dosage	first.choice	latency	alternations	Pref.3	Pref.5
1	1	CTRL	CTRL	close	130.976	19	96.5068	86.8093
2	1	CTRL	CTRL	close	169.665	24	94.2584	83.3613
3	1	VPA	VPA24h	close	164.88	25	95.1153	87.4746
4	1	VPA	VPA24h	close	22.3562	32	45.1873	59.7011
5	1	VPA	VPA24h	far	67.6095	33	36.1926	39.5381
6	1	VPA	VPA24h	close	13.0855	43	64.4642	75.3999
7	1	VPA	VPA24h	close	11.8628	33	73.2508	79.1364
8	1	VPA	VPA24h	close	60.8879	27	55.8509	55.5412
9	1	VPA	VPA24h	far	46.0665	29	64.1512	75.6273
10	1	VPA	VPA48h	far	1.86121	34	87.2953	76.2073
11	1	VPA	VPA48h	far	205.889	35	0	27.2638
12	1	VPA	VPA48h	close	6.87888	8	78.037	77.296
13	1	VPA	VPA48h	close	27.3348	29	45.7654	58.9287
14	1	VPA	VPA48h	far	5.24453	27	49.4435	60.036
15	1	VPA	VPA48h	close	60.9528	22	33.8626	22.2126
16	1	VPA	VPA48h	close	31.2483	37	63.842	66.8543
17	2	CTRL	CTRL	close	428.557	5	100	100
18	2	CTRL	CTRL	far	18.1927	7	89.893	93.9358
20	2	VPA	VPA24h	far	14.0308	44	61.275	58.3884
21	2	VPA	VPA24h	far	25.7015	53	46.2172	48.5732
22	2	VPA	VPA24h	close	42.5423	50	42.0041	46.9443
23	2	VPA	VPA24h	far	4.69059	76	49.6402	54.8855
24	3	CTRL	CTRL	far	5.82337	46	64.7456	64.7858
25	3	CTRL	CTRL	far	17.9224	47	51.7407	52.5747
26	3	CTRL	CTRL	far	6.61272	11	79.9561	86.2181
27	3	CTRL	CTRL	close	20.0677	33	65.8743	70.1132
35	4	CTRL	CTRL	close	616.563	6	100	100
36	4	CTRL	CTRL	far	13.9459	17	85.3782	87.1149
37	4	CTRL	CTRL	close	26.9205	31	73.6518	73.1659
38	4	CTRL	CTRL	far	51.6161	36	65.0327	67.0224

## Sheet: THAL_qPCR
Subject	experiment	area	side	treatment	gene	dCt
1	1	THAL	DX	CTRL	LOV	-4.95167
1	1	THAL	SX	CTRL	LOV	-4.31
2	1	THAL	DX	VPA	LOV	-5.22
2	1	THAL	SX	VPA	LOV	-4.98333
3	2	THAL	DX	CTRL	LOV	-5.105
3	2	THAL	SX	CTRL	LOV	-4.29333
4	2	THAL	DX	VPA	LOV	-5.09
4	2	THAL	SX	VPA	LOV	-6.09
1	1	THAL	DX	CTRL	DEX	0.801667
1	1	THAL	SX	CTRL	DEX	1.59667
2	1	THAL	DX	VPA	DEX	1.35333
2	1	THAL	SX	VPA	DEX	0.703333
3	2	THAL	DX	CTRL	DEX	1.44667
3	2	THAL	SX	CTRL	DEX	1.27333
4	2	THAL	DX	VPA	DEX	0.753333
4	2	THAL	SX	VPA	DEX	-0.41
1	1	THAL	DX	CTRL	RON	1.26833
1	1	THAL	SX	CTRL	RON	1.08
2	1	THAL	DX	VPA	RON	0.476667
2	1	THAL	SX	VPA	RON	0.983333
3	2	THAL	DX	CTRL	RON	1.50667
3	2	THAL	SX	CTRL	RON	1.10667
4	2	THAL	DX	VPA	RON	0.326667
4	2	THAL	SX	VPA	RON	0.636667
5	4	THAL	DX	CTRL	LOV	-4.14667
5	4	THAL	SX	CTRL	LOV	-3.25667
6	4	THAL	DX	VPA	LOV	-2.77333
6	4	THAL	SX	VPA	LOV	-3.82833
7	5	THAL	DX	CTRL	LOV	-4.56
7	5	THAL	SX	CTRL	LOV	-4.05
8	5	THAL	DX	VPA	LOV	-4.225
8	5	THAL	SX	VPA	LOV	-4.06
5	4	THAL	DX	CTRL	DEX	1.52
5	4	THAL	SX	CTRL	DEX	2.30667
6	4	THAL	DX	VPA	DEX	3.13167
6	4	THAL	SX	VPA	DEX	1.57
7	5	THAL	DX	CTRL	DEX	1.11
7	5	THAL	SX	CTRL	DEX	1.665
8	5	THAL	DX	VPA	DEX	1.545
8	5	THAL	SX	VPA	DEX	1.19
5	4	THAL	DX	CTRL	RON	0.84
5	4	THAL	SX	CTRL	RON	1.20333
6	4	THAL	DX	VPA	RON	2.86333
6	4	THAL	SX	VPA	RON	1.68
7	5	THAL	DX	CTRL	RON	0.0433333
7	5	THAL	SX	CTRL	RON	0.806667
8	5	THAL	DX	VPA	RON	2.15
8	5	THAL	SX	VPA	RON	1.13333
9	3	THAL	DX	CTRL	LOV	-4.41333
9	3	THAL	SX	CTRL	LOV	-3.53333
10	3	THAL	DX	VPA	LOV	-4.03667
10	3	THAL	SX	VPA	LOV	-4.06
11	6	THAL	DX	CTRL	LOV	-5.15667
11	6	THAL	SX	CTRL	LOV	-4.54
12	6	THAL	DX	VPA	LOV	-3.82333
12	6	THAL	SX	VPA	LOV	-3.92
9	3	THAL	DX	CTRL	DEX	0.91
9	3	THAL	SX	CTRL	DEX	1.48333
10	3	THAL	DX	VPA	DEX	1.34
10	3	THAL	SX	VPA	DEX	1.21333
11	6	THAL	DX	CTRL	DEX	1.24333
11	6	THAL	SX	CTRL	DEX	1.11
12	6	THAL	DX	VPA	DEX	1.49
12	6	THAL	SX	VPA	DEX	1.68
9	3	THAL	DX	CTRL	RON	0.456667
9	3	THAL	SX	CTRL	RON	0.0833333
10	3	THAL	DX	VPA	RON	1.09
10	3	THAL	SX	VPA	RON	0.473333
11	6	THAL	DX	CTRL	RON	1.29667
11	6	THAL	SX	CTRL	RON	-0.323333
12	6	THAL	DX	VPA	RON	1.89667
12	6	THAL	SX	VPA	RON	1.12

## Sheet: TEL_qPCR
Subject	experiment	area	side	treatment	gene	dCt
1	1	TEL	DX	CTRL	ARRB2	2.88333
1	1	TEL	SX	CTRL	ARRB2	2.67333
2	1	TEL	DX	VPA	ARRB2	2.79
2	1	TEL	SX	VPA	ARRB2	3.09
1	1	TEL	DX	CTRL	FEZ	2.81
1	1	TEL	SX	CTRL	FEZ	2.75667
2	1	TEL	DX	VPA	FEZ	2.6
2	1	TEL	SX	VPA	FEZ	3.04333
1	1	TEL	DX	CTRL	GAP43	4.79333
1	1	TEL	SX	CTRL	GAP43	4.52333
2	1	TEL	DX	VPA	GAP43	3.95333
2	1	TEL	SX	VPA	GAP43	4.54333
1	1	TEL	DX	CTRL	NIPA1	-2.24333
1	1	TEL	SX	CTRL	NIPA1	-2.25667
2	1	TEL	DX	VPA	NIPA1	-2.45
2	1	TEL	SX	VPA	NIPA1	-2.11
1	1	TEL	DX	CTRL	NIPA2	0.42
1	1	TEL	SX	CTRL	NIPA2	0.00333333
2	1	TEL	DX	VPA	NIPA2	0.02
2	1	TEL	SX	VPA	NIPA2	0.4
1	1	TEL	DX	CTRL	ROBO1	1.47667
1	1	TEL	SX	CTRL	ROBO1	1.14
2	1	TEL	DX	VPA	ROBO1	0.766667
2	1	TEL	SX	VPA	ROBO1	1.68
3	2	TEL	DX	CTRL	ARRB2	2.35
3	2	TEL	SX	CTRL	ARRB2	2.79333
4	2	TEL	DX	VPA	ARRB2	3.01667
4	2	TEL	SX	VPA	ARRB2	3.13333
3	2	TEL	DX	CTRL	FEZ	2.63
3	2	TEL	SX	CTRL	FEZ	2.77
4	2	TEL	DX	VPA	FEZ	3.03
4	2	TEL	SX	VPA	FEZ	3.1
3	2	TEL	DX	CTRL	GAP43	3.57667
3	2	TEL	SX	CTRL	GAP43	4.27333
4	2	TEL	DX	VPA	GAP43	4.59
4	2	TEL	SX	VPA	GAP43	5.41333
3	2	TEL	DX	CTRL	NIPA1	-2.66
3	2	TEL	SX	CTRL	NIPA1	-2.31667
4	2	TEL	DX	VPA	NIPA1	-2.33333
4	2	TEL	SX	VPA	NIPA1	-1.96
3	2	TEL	DX	CTRL	NIPA2	0.0866667
3	2	TEL	SX	CTRL	NIPA2	0.506667
4	2	TEL	DX	VPA	NIPA2	0.186667
4	2	TEL	SX	VPA	NIPA2	1.07667
3	2	TEL	DX	CTRL	ROBO1	1.06333
3	2	TEL	SX	CTRL	ROBO1	1.73333
4	2	TEL	DX	VPA	ROBO1	1.17333
4	2	TEL	SX	VPA	ROBO1	2.38333
9	3	TEL	DX	CTRL	ARRB2	4.01333
9	3	TEL	SX	CTRL	ARRB2	3.99333
10	3	TEL	DX	VPA	ARRB2	3.7
10	3	TEL	SX	VPA	ARRB2	3.9
9	3	TEL	DX	CTRL	FEZ	3.91333
9	3	TEL	SX	CTRL	FEZ	3.77667
10	3	TEL	DX	VPA	FEZ	3.60333
10	3	TEL	SX	VPA	FEZ	3.98333
9	3	TEL	DX	CTRL	GAP43	5.11667
9	3	TEL	SX	CTRL	GAP43	5.59333
10	3	TEL	DX	VPA	GAP43	4.96667
10	3	TEL	SX	VPA	GAP43	5.15
9	3	TEL	DX	CTRL	NIPA1	-1.26667
9	3	TEL	SX	CTRL	NIPA1	-1.615
10	3	TEL	DX	VPA	NIPA1	-1.16667
10	3	TEL	SX	VPA	NIPA1	-1.33
9	3	TEL	DX	CTRL	NIPA2	0.683333
9	3	TEL	SX	CTRL	NIPA2	0.243333
10	3	TEL	DX	VPA	NIPA2	0.0133333
10	3	TEL	SX	VPA	NIPA2	0.76
9	3	TEL	DX	CTRL	ROBO1	2.15
9	3	TEL	SX	CTRL	ROBO1	2.83667
10	3	TEL	DX	VPA	ROBO1	2.12333
10	3	TEL	SX	VPA	ROBO1	2.62333
5	4	TEL	DX	CTRL	ARRB2	2.61667
5	4	TEL	SX	CTRL	ARRB2	2.72667
6	4	TEL	DX	VPA	ARRB2	2.48333
6	4	TEL	SX	VPA	ARRB2	2.67
5	4	TEL	DX	CTRL	FEZ	2.7
5	4	TEL	SX	CTRL	FEZ	2.73333
6	4	TEL	DX	VPA	FEZ	2.40333
6	4	TEL	SX	VPA	FEZ	2.72667
5	4	TEL	DX	CTRL	GAP43	4.77333
5	4	TEL	SX	CTRL	GAP43	4.66333
6	4	TEL	DX	VPA	GAP43	3.99667
6	4	TEL	SX	VPA	GAP43	4.24333
5	4	TEL	DX	CTRL	NIPA1	-2.16
5	4	TEL	SX	CTRL	NIPA1	-2.28333
6	4	TEL	DX	VPA	NIPA1	-2.73667
6	4	TEL	SX	VPA	NIPA1	-2.49667
5	4	TEL	DX	CTRL	NIPA2	-0.463333
5	4	TEL	SX	CTRL	NIPA2	-0.2
6	4	TEL	DX	VPA	NIPA2	-0.42
6	4	TEL	SX	VPA	NIPA2	0.113333
5	4	TEL	DX	CTRL	ROBO1	1.11667
5	4	TEL	SX	CTRL	ROBO1	1.04333
6	4	TEL	DX	VPA	ROBO1	0.953333
6	4	TEL	SX	VPA	ROBO1	1.06167

## Sheet: Habenula morphometry
Region	Side	Treatment	Subject_ID	Area
dorsolateral	LEFT	CTRL	AB_CTRL_5	24533
dorsolateral	RIGHT	CTRL	AB_CTRL_5	15913
dorsolateral	LEFT	CTRL	AB_CTRL_1	31840
dorsolateral	RIGHT	CTRL	AB_CTRL_1	16469
dorsolateral	LEFT	CTRL	AB_CTRL_2	34030
dorsolateral	RIGHT	CTRL	AB_CTRL_2	16891
dorsolateral	LEFT	CTRL	AB_CTRL_4	14290
dorsolateral	RIGHT	CTRL	AB_CTRL_4	9193
dorsolateral	LEFT	CTRL	AB_CTRL_7	16970
dorsolateral	RIGHT	CTRL	AB_CTRL_7	6109
dorsolateral	LEFT	VPA24h	AB_VPA24h_1	19395
dorsolateral	RIGHT	VPA24h	AB_VPA24h_1	14583
dorsolateral	LEFT	VPA24h	AB_VPA24h_2	23670
dorsolateral	RIGHT	VPA24h	AB_VPA24h_2	21136
dorsolateral	LEFT	VPA24h	AB_VPA24h_3	23790
dorsolateral	RIGHT	VPA24h	AB_VPA24h_3	18034
dorsolateral	LEFT	VPA24h	AB_VPA24h_4	22370
dorsolateral	RIGHT	VPA24h	AB_VPA24h_4	15554
dorsolateral	LEFT	VPA24h	AB_VPA24h_6	12744
dorsolateral	RIGHT	VPA24h	AB_VPA24h_6	10241
